# Supplementary material for: Atypical modulation of electrodermal reactivity during exposure to graded unisensory and multisensory stimuli in autistic children and adolescents
Source: Front Psychiatry. 2026 Mar 19;17:1783075. doi: 10.3389/fpsyt.2026.1783075 (PMC13044047; doi:10.3389/fpsyt.2026.1783075)
Supplement: Supplementary file 2 [file Table1.xlsx]

## Sheet: Age_correction
Grp	Var	Stimulus	SD for age-splitting without correction	SD for age-splitting with Holm correction
AUT	SCL	V2	7-9 and 10-17	None
AUT	SCL	AV2	7-10 and 11-17	None
AUT	SCL	Others	none	None
AUT	SCR	Baseline	7-8 and 9-17	None
AUT	SCR	A1	7-9 and 10-17	None
AUT	SCR	Others	None	None
DT	SCL	All	None	None
DT	SCL	All	None	None

## Sheet: Correlation_verbal_IQ_EDR
Spearman correlation analysis
SCR
Group	Condition	N	Rho	P-value	P_Adj_FDR	Significance
Autistic	Baseline	14	0.364	0.201	0.383	ns
Autistic	V1	14	0.474	0.087	0.256	ns
Autistic	V2	14	0.163	0.577	0.722	ns
Autistic	V3	14	0.135	0.647	0.784	ns
Autistic	A1	14	0.326	0.255	0.443	ns
Autistic	A2	14	0.163	0.577	0.722	ns
Autistic	A3	14	0.381	0.178	0.362	ns
Autistic	AV1	14	0.701	0.005	0.104	ns
Autistic	AV2	14	0.379	0.181	0.362	ns
Autistic	AV3	14	0.415	0.141	0.351	ns
Control	Baseline	21	0.062	0.789	0.975	ns
Control	V1	21	0.029	0.902	0.975	ns
Control	V2	21	-0.064	0.783	0.975	ns
Control	V3	21	0.139	0.549	0.975	ns
Control	A1	21	0.154	0.506	0.975	ns
Control	A2	21	0.000	1.000	1.000	ns
Control	A3	21	0.029	0.902	0.975	ns
Control	AV1	21	0.124	0.592	0.975	ns
Control	AV2	21	-0.418	0.060	0.817	ns
Control	AV3	21	-0.410	0.065	0.817	ns
SCL
Group	Condition	N	Rho	P-value	P_Adj_FDR	Significance
Autistic	Baseline	14	-0.022	0.940	0.964	ns
Autistic	V1	14	0.071	0.811	0.914	ns
Autistic	V2	14	0.185	0.526	0.701	ns
Autistic	V3	14	-0.022	0.940	0.964	ns
Autistic	A1	14	-0.013	0.964	0.964	ns
Autistic	A2	14	0.035	0.905	0.964	ns
Autistic	A3	14	0.223	0.444	0.634	ns
Autistic	AV1	14	0.066	0.822	0.914	ns
Autistic	AV2	14	0.236	0.417	0.630	ns
Autistic	AV3	14	0.291	0.313	0.521	ns
Control	Baseline	21	0.148	0.521	0.975	ns
Control	V1	21	0.063	0.787	0.975	ns
Control	V2	21	0.078	0.735	0.975	ns
Control	V3	21	0.112	0.628	0.975	ns
Control	A1	21	0.154	0.506	0.975	ns
Control	A2	21	0.063	0.787	0.975	ns
Control	A3	21	0.127	0.584	0.975	ns
Control	AV1	21	0.131	0.570	0.975	ns
Control	AV2	21	0.136	0.557	0.975	ns
Control	AV3	21	0.007	0.978	1.000	ns
Amplitude
Group	Condition	N	Rho	P-value	P_Adj_FDR	Significance
Autistic	Baseline	14	0.520	0.056	0.205	ns
Autistic	V1	14	0.794	0.001	0.028	***
Autistic	V2	14	0.527	0.053	0.205	ns
Autistic	V3	14	0.397	0.160	0.362	ns
Autistic	A1	14	0.390	0.168	0.362	ns
Autistic	A2	14	0.340	0.235	0.427	ns
Autistic	A3	14	0.523	0.055	0.205	ns
Autistic	AV1	14	0.677	0.008	0.104	ns
Autistic	AV2	14	0.531	0.051	0.205	ns
Autistic	AV3	14	0.582	0.029	0.193	ns
Control	Baseline	21	0.124	0.592	0.975	ns
Control	V1	21	0.050	0.828	0.975	ns
Control	V2	21	0.185	0.422	0.975	ns
Control	V3	21	0.056	0.811	0.975	ns
Control	A1	21	0.209	0.363	0.975	ns
Control	A2	21	0.071	0.759	0.975	ns
Control	A3	21	0.297	0.191	0.975	ns
Control	AV1	21	0.039	0.868	0.975	ns
Control	AV2	21	0.216	0.348	0.975	ns
Control	AV3	21	-0.065	0.780	0.975	ns
Peaks
Group	Condition	N	Rho	P-value	P_Adj_FDR	Significance
Autistic	Baseline	14	-0.448	0.108	0.289	ns
Autistic	V1	14	-0.212	0.468	0.645	ns
Autistic	V2	14	-0.624	0.017	0.137	ns
Autistic	V3	14	0.097	0.741	0.872	ns
Autistic	A1	14	-0.470	0.090	0.256	ns
Autistic	A2	14	-0.557	0.038	0.205	ns
Autistic	A3	14	-0.251	0.386	0.618	ns
Autistic	AV1	14	-0.483	0.080	0.256	ns
Autistic	AV2	14	0.232	0.425	0.630	ns
Autistic	AV3	14	-0.633	0.015	0.137	ns
Control	Baseline	21	-0.390	0.080	0.817	ns
Control	V1	21	0.043	0.854	0.975	ns
Control	V2	21	-0.075	0.747	0.975	ns
Control	V3	21	-0.384	0.086	0.817	ns
Control	A1	21	-0.086	0.712	0.975	ns
Control	A2	21	-0.367	0.102	0.817	ns
Control	A3	21	0.021	0.929	0.978	ns
Control	AV1	21	-0.099	0.670	0.975	ns
Control	AV2	21	-0.157	0.496	0.975	ns
Control	AV3	21	0.094	0.685	0.975	ns
